# Supplementary material for: Evidence of a Protein-Coding Gene Antisense to the UL5 Gene in Bovine Herpesvirus I
Source: Viruses. 2023 Sep 22;15(10):1977. doi: 10.3390/v15101977 (PMC10610667; doi:10.3390/v15101977)
Supplement: Supplementary file 1 [file viruses-15-01977-s001.zip]

Archive with 1 entries (1 files):
- viruses-2516306-supplementary.pdf
